# Supplementary material for: Beyond mono fertilization: Mixed fertilization enhances productivity and quality of chili (Capsicum frutescens)
Source: PLoS One. 2026 Mar 31;21(3):e0331538. doi: 10.1371/journal.pone.0331538 (PMC13037990; doi:10.1371/journal.pone.0331538)
Supplement: S2 File — (XLSX) [file pone.0331538.s002.xlsx]

## Sheet: Sheet1
Treatment	Plant height	Day intervales	Treatment	Number of leaves	Day intervales	Treatment	Number of flowers	Day intervales	Treatment	Number of ftuits	Day intervales	Treatment	ANPP	Treatment	BNPP	Treatment	NPP	Treatment	Yield	Treatment	Vitamin C	Treatment	Capsaicin content	Treatment	SPAD reading	Treatment	ANPP	No of Leaves	Treatment	ANPP	No of flowers	Treatment	Yield	No of leaves	Treatment	Yield	Flowers
T0	30	15 DAT	T0	135	15 DAT	T0	20	30 DAT	T0	0	30 DAT	T0	14.34	T0	3.15	T0	17.49	T0	8.494	T0	112.23	T0	1.06	T0	36.14	T0	14.34	470	T0	14.34	27.5	T0	8.494	470	T0	8.494	27.5
T0	26	15 DAT	T0	224	15 DAT	T0	18	30 DAT	T0	0	30 DAT	T0	23.3	T0	3.5	T0	26.8	T0	11.4428	T0	115.7	T0	1.1	T0	38.33	T0	23.3	578.5	T0	23.3	28	T0	11.4428	578.5	T0	11.4428	28
T0	32	15 DAT	T0	200	15 DAT	T0	17	30 DAT	T0	0	30 DAT	T0	18.26	T0	3.62	T0	21.88	T0	9.814	T0	113.52	T0	1.08	T0	37.48	T0	18.26	610	T0	18.26	22.5	T0	9.814	610	T0	9.814	22.5
T0	27	15 DAT	T0	234	15 DAT	T0	6	30 DAT	T0	0	30 DAT	T0	13	T0	2.73	T0	15.73	T0	8.088	T0	110.44	T0	1.04	T0	36.02	T0	13	527	T0	13	10	T0	8.088	527	T0	8.088	10
T1	29	15 DAT	T1	105	15 DAT	T1	13	30 DAT	T1	0	30 DAT	T1	10	T1	1.82	T1 + T2	13.08	T1	6.544	T1	101.3	T1	0.91	T1	41.33	T1	10	299.75	T1	10	17.5	T1	6.544	299.75	T1	6.544	17.5
T1	23	15 DAT	T1	114	15 DAT	T1	11	30 DAT	T1	0	30 DAT	T1	8.54	T1	1.54	T1 + T2	17.75	T1	9.928	T1	100	T1	0.93	T1	41.06	T1	8.54	316.25	T1	8.54	17	T1	9.928	316.25	T1	9.928	17
T1	26	15 DAT	T1	90	15 DAT	T1	8	30 DAT	T1	0	30 DAT	T1	5.89	T1	1.43	T1 + T2	13.14	T1	6.9224	T1	98.4	T1	0.89	T1	39.43	T1	5.89	261	T1	5.89	16	T1	6.9224	261	T1	6.9224	16
T1	21	15 DAT	T1	112	15 DAT	T1	4	30 DAT	T1	0	30 DAT	T1	10.13	T1	1.56	T1 + T2	11.38	T1	6.6796	T1	99.32	T1	0.9	T1	40.82	T1	10.13	292.25	T1	10.13	12.5	T1	6.6796	292.25	T1	6.6796	12.5
T2	34	15 DAT	T2	225	15 DAT	T2	14	30 DAT	T2	5	30 DAT	T2	11.36	T2	1.72	T3 + T4	35.21	T2	10.5296	T2	105.77	T2	1	T2	42	T2	11.36	483.25	T2	11.36	20	T2	10.5296	483.25	T2	10.5296	20
T2	24	15 DAT	T2	203	15 DAT	T2	16	30 DAT	T2	9	30 DAT	T2	14.93	T2	2.82	T3 + T4	24.35	T2	11.776	T2	107.7	T2	1.02	T2	43.66	T2	14.93	527.5	T2	14.93	22	T2	11.776	527.5	T2	11.776	22
T2	36	15 DAT	T2	254	15 DAT	T2	12	30 DAT	T2	0	30 DAT	T2	10	T2	3.14	T3 + T4	26.11	T2	7.85	T2	102.23	T2	0.98	T2	43.52	T2	10	485	T2	10	17.5	T2	7.85	485	T2	7.85	17.5
T2	21	15 DAT	T2	120	15 DAT	T2	6	30 DAT	T2	3	30 DAT	T2	9.81	T2	1.57	T3 + T4	20.21	T2	4.68	T2	104	T2	1.01	T2	43.05	T2	9.81	370	T2	9.81	13	T2	4.68	370	T2	4.68	13
T3	36	15 DAT	T3	248	15 DAT	T3	20	30 DAT	T3	10	30 DAT	T3	20.31	T3	3			T3	8.016	T3	117.12	T3	1.13	T3	46.31	T3	20.31	562.25	T3	20.31	29.5	T3	8.016	562.25	T3	8.016	29.5
T3	30	15 DAT	T3	290	15 DAT	T3	20	30 DAT	T3	1	30 DAT	T3	25.04	T3	4.08			T3	16.1824	T3	120.3	T3	1.15	T3	46.66	T3	25.04	620.75	T3	25.04	30.5	T3	16.1824	620.75	T3	16.1824	30.5
T3	35	15 DAT	T3	255	15 DAT	T3	27	30 DAT	T3	0	30 DAT	T3	18.31	T3	2.8			T3	9.496	T3	118.72	T3	1.14	T3	45.22	T3	18.31	617	T3	18.31	30.5	T3	9.496	617	T3	9.496	30.5
T3	31	15 DAT	T3	365	15 DAT	T3	22	30 DAT	T3	3	30 DAT	T3	22.14	T3	4.44			T3	8.338	T3	116.81	T3	1.1	T3	46.12	T3	22.14	657	T3	22.14	31	T3	8.338	802	T3	8.338	17
T4	38	15 DAT	T4	295	15 DAT	T4	28	30 DAT	T4	17	30 DAT	T4	30.02	T4	5.19			T4	16.636	T4	128.27	T4	1.23	T4	49	T4	30.02	715.75	T4	30.02	45.5	T4	16.636	715.75	T4	16.636	43.5
T4	31	15 DAT	T4	300	15 DAT	T4	20	30 DAT	T4	17	30 DAT	T4	20.22	T4	4.13			T4	15.1312	T4	122.03	T4	1.2	T4	48.47	T4	20.22	711.75	T4	20.22	28	T4	15.1312	711.75	T4	15.1312	28
T4	42	15 DAT	T4	295	15 DAT	T4	30	30 DAT	T4	25	30 DAT	T4	22.7	T4	3.41			T4	14.1548	T4	123	T4	1.21	T4	48.55	T4	22.7	802	T4	22.7	43.5	T4	14.1548	715.75	T4	14.1548	31
T4	29	15 DAT	T4	305	15 DAT	T4	12	30 DAT	T4	0	30 DAT	T4	15.81	T4	4.4			T4	16.0944	T4	125.31	T4	1.25	T4	48.4	T4	15.81	684.25	T4	15.81	17	T4	16.0944	657	T4	16.0944	45.5
T0	46	30 DAT	T0	370	30 DAT	T0	35	45 DAT	T0	16	45 DAT
T0	32	30 DAT	T0	460	30 DAT	T0	38	45 DAT	T0	23	45 DAT
T0	50	30 DAT	T0	510	30 DAT	T0	28	45 DAT	T0	15	45 DAT
T0	36	30 DAT	T0	534	30 DAT	T0	14	45 DAT	T0	12	45 DAT
T1	40	30 DAT	T1	230	30 DAT	T1	22	45 DAT	T1	10	45 DAT
T1	20	30 DAT	T1	247	30 DAT	T1	23	45 DAT	T1	22	45 DAT
T1	37	30 DAT	T1	196	30 DAT	T1	24	45 DAT	T1	6	45 DAT
T1	19	30 DAT	T1	226	30 DAT	T1	21	45 DAT	T1	8	45 DAT
T2	53	30 DAT	T2	510	30 DAT	T2	26	45 DAT	T2	15	45 DAT
T2	35	30 DAT	T2	555	30 DAT	T2	28	45 DAT	T2	24	45 DAT
T2	49	30 DAT	T2	460	30 DAT	T2	23	45 DAT	T2	14	45 DAT
T2	23	30 DAT	T2	300	30 DAT	T2	20	45 DAT	T2	15	45 DAT
T3	57	30 DAT	T3	500	30 DAT	T3	39	45 DAT	T3	30	45 DAT
T3	42	30 DAT	T3	580	30 DAT	T3	41	45 DAT	T3	27	45 DAT
T3	54	30 DAT	T3	565	30 DAT	T3	34	45 DAT	T3	28	45 DAT
T3	40	30 DAT	T3	770	30 DAT	T3	40	45 DAT	T3	19	45 DAT
T4	67	30 DAT	T4	654	30 DAT	T4	63	45 DAT	T4	47	45 DAT
T4	48	30 DAT	T4	703	30 DAT	T4	36	45 DAT	T4	44	45 DAT
T4	69	30 DAT	T4	654	30 DAT	T4	57	45 DAT	T4	45	45 DAT
T4	43	30 DAT	T4	597	30 DAT	T4	22	45 DAT	T4	36	45 DAT
T0	63	45 DAT	T0	620	45 DAT				T0	49	60 DAT
T0	47	45 DAT	T0	730	45 DAT				T0	65	60 DAT
T0	60	45 DAT	T0	810	45 DAT				T0	45	60 DAT
T0	39	45 DAT	T0	618	45 DAT				T0	30	60 DAT
T1	52	45 DAT	T1	344	45 DAT				T1	30	60 DAT
T1	26	45 DAT	T1	386	45 DAT				T1	57	60 DAT
T1	37	45 DAT	T1	288	45 DAT				T1	26	60 DAT
T1	25	45 DAT	T1	333	45 DAT				T1	29	60 DAT
T2	60	45 DAT	T2	560	45 DAT				T2	44	60 DAT
T2	40	45 DAT	T2	650	45 DAT				T2	54	60 DAT
T2	52	45 DAT	T2	574	45 DAT				T2	35	60 DAT
T2	29	45 DAT	T2	470	45 DAT				T2	39	60 DAT
T3	70	45 DAT	T3	694	45 DAT				T3	60	60 DAT
T3	50	45 DAT	T3	703	45 DAT				T3	72	60 DAT
T3	58	45 DAT	T3	746	45 DAT				T3	60	60 DAT
T3	48	45 DAT	T3	983	45 DAT				T3	45	60 DAT
T4	84	45 DAT	T4	890	45 DAT				T4	102	60 DAT
T4	55	45 DAT	T4	835	45 DAT				T4	84	60 DAT
T4	75	45 DAT	T4	890	45 DAT				T4	83	60 DAT
T4	53	45 DAT	T4	782	45 DAT				T4	103	60 DAT
T0	70	60 DAT	T0	755	60 DAT
T0	55	60 DAT	T0	900	60 DAT
T0	65	60 DAT	T0	920	60 DAT
T0	43	60 DAT	T0	722	60 DAT
T1	59	60 DAT	T1	520	60 DAT
T1	32	60 DAT	T1	518	60 DAT
T1	44	60 DAT	T1	470	60 DAT
T1	32	60 DAT	T1	498	60 DAT
T2	63	60 DAT	T2	638	60 DAT
T2	47	60 DAT	T2	702	60 DAT
T2	57	60 DAT	T2	652	60 DAT
T2	36	60 DAT	T2	590	60 DAT
T3	76	60 DAT	T3	807	60 DAT
T3	58	60 DAT	T3	910	60 DAT
T3	64	60 DAT	T3	902	60 DAT
T3	55	60 DAT	T3	1090	60 DAT
T4	93	60 DAT	T4	1024	60 DAT
T4	63	60 DAT	T4	1009	60 DAT
T4	80	60 DAT	T4	1024	60 DAT
T4	59	60 DAT	T4	944	60 DAT
